# Supplementary material for: CFTR negatively reprograms Th2 cell responses, and CFTR potentiation restrains allergic airway inflammation
Source: JCI Insight. 2025 Mar 25;10(9):e191098. doi: 10.1172/jci.insight.191098 (PMC12128969; doi:10.1172/jci.insight.191098)
Supplement: Supporting data values [file jciinsight-10-191098-s259.xlsx]

## Sheet: Fig. 1B
WT T0	WT T24	CF T0	CF T24
0.948	173.524	1.459	0.392
0.815	93.301	0.862	0.878
1.276	161.254	0.565	0.294
1.014	68.686	0.141	0.505

## Sheet: Fig. 1E
Time (hrs)	Cftr+/+ Th2			Cftr-/- Th2
0	0.593604	2.6061	0.646417	0.410366	2.01416	0.795324
6	0.285574	0.365702	0.408164	0.671689	0.296069	0.292192
18	43.4491	32.9295	39.0084	0.265628	0.228456	0.252189
48	0.0664249	0.0859889	0.083041	0.0514577	0.0712296	0.0597886
72	0.0664249	0.0859889	0.083041	0.0514577	0.0712296	0.0597886
78	1074.98	697.41	1234.19	0.787283	0.280742	0.324609

## Sheet: Fig. 1F
Time (hrs)	Cftr+/+ Th1			Cftr-/- Th1
0	1.24216	0.9373	0.858902	0.410366	2.01416	0.795324
6	0.422758	0.450561	6.3527	0.671689	0.296069	0.292192
18	15.8859	36.8541	7.75258	0.265628	0.228456	0.252189
48	6.54202	0.0536719	0.0520566	0.0514577	0.0712296	0.0597886
72	0.895107	0.899796	0.422758	0.787283	0.280742	0.324609
78	5.59998	3.9854	6.35446	0.285574	0.365702	0.408164

## Sheet: Fig. 1G
Time (hrs)	Cftr+/+ Th17			Cftr-/- Th17
0	0.593604	2.6061	0.646417	0.410366	2.01416	0.795324
6	1.26134	0.885454	0.89537	0.444525	0.466933	0.474405
18	48.1112	28.0996	36.6426	0.83309	0.89993	0.946533
48	0.337616	0.358213	0.380294	0.459885	0.451895	0.439123
72	0.26241	0.258626	0.256963	0.154537	0.200035	0.124542
78	0.355426	0.384591	0.403664	0.306851	0.28426	0.293995

## Sheet: Fig. 1H
Time (hrs)	Cftr+/+ Treg			Cftr-/- Treg
0	1.24216	0.9373	0.858902	1.12906	1.05181	1.06635
6	1.02758	0.969077	1.00421	0.455806	0.417786	0.418911
18	10.5518	2.91592	26.9417	0.78246	0.760554	0.794197
48	0.593423	0.604546	0.60072	1.26743e-06	1.26743e-06	1.26743e-06
72	0.331952	0.282767	0.312673	0.166259	0.159769	0.169111
78	8.32759	5.28298	13.9151	0.273786	0.265334	0.254866

## Sheet: Fig. 2B
Cftr+/+	Cftr-/-
190.6	1849.71
292.3	547.2
644.5	1067
126.6	2064.4
387.018	1671.1

## Sheet: Fig. 2C
Cftr+/+	Cftr-/-
4979.4	5668.2
5668.2	8707.8
3432.6	10557.6
8128.2	16968
5651.4	14223.6

## Sheet: Fig. 2E
Cftr+/+	Cftr-/-
2397	3692
3930	5024
2010	3018
2951	4356
2506	3958

## Sheet: Fig. 2F
Cftr+/+	Cftr-/-
1847.23	2631.17
1879.92	4525.3
1688.09	2661.63
1416.66	2679.38
1980.23	1458.71
2130.87	3308.93

## Sheet: Fig. 2G
Th2 HMC	Th2 HMC + ETI	Th2 HDF2	Th2 HDF2 + ETI
169.188	100.438	220.748	125.143
107.768	56.602	182.547	57.115
150.359	91.156	251.523	90.225
140.175	86.752	214.934	101.878
143.006	101.814	227.219	92.041

[truncated: 51 more sheets: Fig. 2H, Fig. 3B, Fig. 3C, Fig. 3D, Fig. 3E, Fig. 3F, Fig. 3G, Fig. 3H, Fig. 5C, Fig. 5E, Fig. 5G, Fig. 5H, Fig. 6B, Fig. 6C, Fig. 6D, Fig. 6E, Fig. 6F, Fig. 6G, Fig. 6H, Fig. 7B …]
